# Supplementary material for: Molecular characterization of intergeneric hybrids between Malus and Pyrus
Source: Hortic Res. 2022 Oct 26;10(1):uhac239. doi: 10.1093/hr/uhac239 (PMC9832871; doi:10.1093/hr/uhac239)
Supplement: Web_Material_uhac239 [file web_material_uhac239.zip]

Archive with 5 entries (5 files):
- Suppl_Fig1.tif
- Suppl_Fig2.tif
- Suppl_Fig3.tif
- Suppl_Fig4.tif
- Suppl_SEG_Pasqualetto 11-07-2022.docx
